# Supplementary material for: Clinical and Organizational Impacts of Medical Ordering Settings on Patient Pathway and Community Pharmacy Dispensing Process: The Prospective ORDHOSPIVILLE Study
Source: Pharmacy (Basel). 2021 Dec 23;10(1):2. doi: 10.3390/pharmacy10010002 (PMC8788414; doi:10.3390/pharmacy10010002)
Supplement: Supplementary file 1 [file pharmacy-10-00002-s001.zip]

Archive with 3 entries (2 files):
- pharmacy-1471428-supplementary/
- pharmacy-1471428-supplementary/Supplementary File S1.pdf
- pharmacy-1471428-supplementary/Supplementary File S2.pdf
